# Supplementary material for: Inflammatory Biomarkers and Their Associations with Arrhythmic Burden Following SGLT2-I Treatment in Chronic Heart Failure—A Subanalysis of the ERASe Trial
Source: J Clin Med. 2026 Jun 17;15(12):4681. doi: 10.3390/jcm15124681 (PMC13302555; doi:10.3390/jcm15124681)
Supplement: Supplementary file 1 [file jcm-15-04681-s001.zip]

Archive with 2 entries (2 files):
- jcm-4328388-supplementary.pdf
- File S1 CONSORT checklist.pdf
